# Supplementary material for: Fluorinated and N-Acryloyl-Modified 3,5-Di[(E)-benzylidene]piperidin-4-one Curcuminoids for the Treatment of Pancreatic Carcinoma
Source: Pharmaceutics. 2023 Jul 11;15(7):1921. doi: 10.3390/pharmaceutics15071921 (PMC10385166; doi:10.3390/pharmaceutics15071921)
Supplement: Supplementary file 1 [file pharmaceutics-15-01921-s001.zip]

Archive with 1 entries (1 files):
- pharmaceutics-2400305-supplementary.pdf
